# Supplementary material for: Lorlatinib Effectiveness and Quality-of-Life in Patients with ALK-Positive NSCLC Who Had Failed Second-Generation ALK Inhibitors: Canadian Real-World Experience
Source: Curr Oncol. 2023 Jul 8;30(7):6559–74. doi: 10.3390/curroncol30070481 (PMC10377946; doi:10.3390/curroncol30070481)
Supplement: Supplementary file 1 [file curroncol-30-00481-s001.zip]

Archive with 5 entries (5 files):
- Supplementary File S1_Countries_revised.pdf
- Supplementary File S2_Lay abstract_English.pdf
- Supplementary File S3_Lay abstract_French.pdf
- Supplementary File S4_Infographic_English.pdf
- Supplementary File S5_Infographic_French.pdf
